# Supplementary material for: Exploring Influence of Production Area and Harvest Time on Specialized Metabolite Content of Glycyrrhiza glabra Leaves and Evaluation of Antioxidant and Anti-Aging Properties
Source: Antioxidants (Basel). 2024 Jan 12;13(1):93. doi: 10.3390/antiox13010093 (PMC10812728; doi:10.3390/antiox13010093)
Supplement: Supplementary file 1 [file antioxidants-13-00093-s001.zip]

Archive with 1 entries (1 files):
- antioxidants-2805847-supplementary.pdf
